# Supplementary material for: The relationship between timing of onset of menarche and depressive symptoms from adolescence to adulthood
Source: Epidemiol Psychiatr Sci. 2023 Sep 28;32:e60. doi: 10.1017/S2045796023000707 (PMC10539742; doi:10.1017/S2045796023000707)
Supplement: Prince et al. supplementary material 3 — Prince et al. supplementary material [file S2045796023000707sup003.xlsx]

## Sheet: Table S1
SMFQ time-point	Mean age at SMFQ completion	Age range	% of the sample who completed the SMFQ within 1 SD of the mean age at completion % (N)	SMFQ mean	SMFQ SD	SMFQ Source
1	12.8	11.3–14.2	72.4 (2338)	4.38	4.17	Clinic
2	13.8	12.5–15.2	75.2 (2236)	5.73	4.95	Clinic
3	16.7	16.4–17.8	75.9 (2138)	6.97	5.99	Questionnaire
4	17.8	16.3–19.9	72.7 (1643)	7.02	5.48	Clinic
5	18.6	17.9–20.1	70.2 (1416)	7.54	6.13	Questionnaire
6	21.9	20.9–23.3	69.2 (1371)	6.07	5.86	Questionnaire
7	22.9	21.9–24.6	78.3 (1772)	6.59	5.73	Questionnaire
8	23.8	22.9–25.3	69.0 (1589)	7.35	6.21	Questionnaire
9	25.8	24.6–27.1	75.8 (1738)	7.39	6.65	Questionnaire
SMFQ information for girls who reported age at menarche. SD=Standard deviation.

## Sheet: Table S2
	Fractional polynomials	Linear Splines
AIC	144289	144164
BIC	144475	144472
Deviance	144243	144088

## Sheet: Table S3
			Number of completed SMFQ by participants
Variable	Timepoint	Age	Any	None	1-3	4-6	7-9	P value (chi2)
SMFQ (mean (sd))	TF1	12.8	4.38 (4.17)	-	4.63 (4.51)	4.39 (4.28)	4.26 (3.94)	0.02
	TF2	13.8	5.73 (4.95)		6.05 (5.13)	5.64 (4.93)	5.67 (4.93)	0.436
	CCS	16.7	6.97 (6.00)		7.57 (6.65)	7.17 (6.16)	6.71 (5.72)	0.066
	CCXD	17.8	7.02 (5.48)		8.32 (5.96)	7.24 (5.56)	6.74 (5.35)	0.034
	CCT	18.6	7.54 (6.13)		8.43 (6.98)	7.84 (6.26)	7.36 (5.99)	0.187
	YPA	21.9	6.07 (5.86)		6.79 (6.33)	6.22 (6.06)	5.97 (5.76)	0.074
	YPB	22.9	6.59 (5.73)		6.72 (5.67)	7.04 (6.25)	6.39 (5.49)	0.014
	YPC	23.8	7.35 (6.21)		9.08 (7.11)	7.40 (6.32)	7.17 (6.05)	0.014
	YPE	25.8	7.39 (6.65)		9.04 (7.61)	7.67 (6.87)	7.11 (6.41)	0.13
Menarcheal timing (% Early (n))			15.31 (624)	18.18 (2)	17.09 (195)	14.94 (190)	14.35 (237)	0.243
Menarcheal timing (% Late (n))			24.31 (991)	9.09 (1)	20.51 (234)	26.18 (333)	25.61 (423)	0.003
Father absence (% under 5 (n))			16.27 (533)	50.00 (4)	24.61 (203)	16.5 (167)	11.12 (159)	<0.001
Father absence (% 5 or older (n))			8.37 (274)	12.50 (1)	10.06 (83)	9.09 (92)	6.85 (98)	0.041
Home ownership (% rented from council or housing association, or being bought from council (n))			11.33 (381)	36.36 (4)	17.31 (147)	12.80 (134)	6.59 (96)	<0.001
Major financial problems (% yes (n))			26.72 (1000)	18.18 (2)	27.74 (278)	27.55 (324)	25.48 (396)	0.462
Social class (% lower skilled (n))			4.78 (170)	0 (0)	7.34 (68)	5.83 (65)	2.46 (37)	<0.001
Maternal education (% mother with GCSEs below C grade, vocational qualification, undertaken an apprenticeship, is a state enrolled nurse, has City and guilds qualifications or has no qualifications (n))			22.65 (843)	36.36 (4)	33.10 (329)	24.53 (287)	14.41 (223)	<0.001
Child BMI (% lower BMI (n))			14.35 (482)	50.50 (2)	9.91 (78)	13.89 (144)	16.85 (258)	<0.001
Child BMI (% higher BMI (n))			20.60 (692)	25.00 (1)	24.27 (191)	19.67 (204)	19.33 (296)	0.036

## Sheet: Table S4
Model	Age (yrs.)	N	Early vs Ontime	Lower 95% CI	Upper 95% CI	Late vs Ontime	Lower 95% CI	Upper 95% CI	Probs > chi2
Linear regression unadjusted	14	2973	0.947852	0.421258	1.47445	-0.78365	-1.19714	-0.370163	<0.0001
	18	2261	0.125752	-0.549306	0.800809	-0.511861	-1.04396	0.0202414	0.1197
	24	2304	0.250558	-0.486903	0.988019	-0.234498	-0.832439	0.363442	0.5044
Linear regression adjusted	14	2109	1.30191	0.65772	1.94609	-0.708278	-1.19695	-0.219602	<0.0001
	18	1594	-0.188394	-1.02378	0.646992	-0.338264	-0.97736	0.300832	0.0004
	24	1526	-0.445015	-1.36948	0.479447	-0.56056	-1.28981	0.168694	0.0014
Linear regression imputed adjusted	14	4065	0.943	0.396	1.491	-0.683	-1.098	0.269	<0.0001
	18		0.039	-0.61	0.688	-0.103	-0.626	0.42	0.912
	24		0.245	-0.451	0.941	-0.166	-0.753	0.422	0.6085
Linear spline unadjusted	14	4065	1.07203	0.564434	1.57962	-0.744143	-1.14839	-0.339894	<0.0001
	18		0.343924	-0.174277	0.862126	-0.39079	-0.813449	0.0318678	0.039
	24		0.469213	-0.0922468	1.03067	-0.204743	-0.665673	0.256186	0.1112
Linear spline imputed unadjusted	14	4065	1.082	0.577	1.586	-0.743	-1.153	-0.333	<0.0001
	18		0.365	-0.246	0.976	-0.388	-0.894	0.118	0.0935
	24		0.455	-0.49	1.401	-0.222	-0.984	0.541	0.4493
Linear spline adjusted	14	2500	1.28739	0.655669	1.91911	-0.7218	-1.20546	-0.238144	<0.0001
	18		0.0801169	-0.577458	0.737692	-0.310437	-0.821744	0.20087	0.4373
	24		-0.0236124	-0.731383	0.684158	-0.493683	-1.0527	0.0653328	0.2144
Linear spline imputed adjusted	14	4065	0.944	0.438	1.451	-0.694	-1.1	-0.287	<0.0001
	18		0.097	-0.525	0.718	-0.272	-0.785	0.241	0.5117
	24		0.236	-0.722	1.194	-0.149	-0.922	0.623	0.7866
